# Supplementary material for: The genus Bebryce (Cnidaria, Octocorallia, Plexauridae) at Japan, with descriptions of three new species
Source: Zookeys. 2016 May 10;(587):1–20. doi: 10.3897/zookeys.587.8188 (PMC4926705; doi:10.3897/zookeys.587.8188)
Supplement: XML Treatment for Bebryce bocki [file zookeys.587.8188-treatment1.xml]

<!DOCTYPE tp:taxon-treatment
  PUBLIC "-//TaxonX//DTD Taxonomic Treatment Publishing DTD v0 20100105//EN" "tax-treatment-NSO.dtd">
<tp:taxon-treatment xmlns:tp="http://www.plazi.org/taxpub"><tp:treatment-meta><kwd-group><label>Taxon classification</label><kwd><named-content content-type="kingdom">Animalia</named-content></kwd><kwd><named-content content-type="order">Alcyonacea</named-content></kwd><kwd><named-content content-type="family">Plexauridae</named-content></kwd></kwd-group><mixed-citation publication-type="journal"><person-group><name><surname>Matsumoto</surname><given-names>Asako K.</given-names></name><name><surname>van Ofwegen</surname><given-names>Leen P.</given-names></name></person-group><article-title>The genus <italic><tp:taxon-name><tp:taxon-name-part taxon-name-part-type="genus">Bebryce</tp:taxon-name-part></tp:taxon-name></italic> (<tp:taxon-name><tp:taxon-name-part taxon-name-part-type="phylum">Cnidaria</tp:taxon-name-part></tp:taxon-name>, <tp:taxon-name><tp:taxon-name-part taxon-name-part-type="subclass">Octocorallia</tp:taxon-name-part></tp:taxon-name>, <tp:taxon-name><tp:taxon-name-part taxon-name-part-type="family">Plexauridae</tp:taxon-name-part></tp:taxon-name>) at Japan, with descriptions of three new species</article-title><source>Zookeys</source><day>10</day><month>5</month><year>2016</year><volume>2016</volume><issue>587</issue><fpage>1</fpage><lpage>20</lpage><pub-id pub-id-type="doi">10.3897/zookeys.587.8188</pub-id></mixed-citation></tp:treatment-meta><tp:nomenclature><tp:taxon-name>
            <tp:taxon-name-part taxon-name-part-type="genus">Bebryce</tp:taxon-name-part>
            <tp:taxon-name-part taxon-name-part-type="species">bocki</tp:taxon-name-part>
          </tp:taxon-name><tp:taxon-authority>Aurivillius, 1931</tp:taxon-authority><xref ref-type="fig" rid="F1">Figures 1</xref><xref ref-type="fig" rid="F2">, 2a</xref><tp:nomenclature-citation-list><tp:nomenclature-citation><tp:taxon-name><tp:taxon-name-part taxon-name-part-type="genus">Bebryce</tp:taxon-name-part> <tp:taxon-name-part taxon-name-part-type="species">brocki</tp:taxon-name-part></tp:taxon-name><comment> Aurivillius, 1931: 194, fig. 38, pl. 4 fig. 4; erroneous original spelling for <tp:taxon-name><tp:taxon-name-part taxon-name-part-type="species">bocki</tp:taxon-name-part></tp:taxon-name>, in honor of Sixten Bock’s expedition to the Bonin Islands, Japan.</comment></tp:nomenclature-citation><tp:nomenclature-citation><tp:taxon-name><tp:taxon-name-part taxon-name-part-type="genus">Bebryce</tp:taxon-name-part> <tp:taxon-name-part taxon-name-part-type="species">bocki</tp:taxon-name-part></tp:taxon-name><comment>; <xref ref-type="bibr" rid="B5">Matsumoto 2014</xref>: Table 1; <xref ref-type="bibr" rid="B3">Bayer and Ofwegen 2016</xref>: 308.</comment></tp:nomenclature-citation><tp:nomenclature-citation><tp:taxon-name><tp:taxon-name-part taxon-name-part-type="genus">Bebryce</tp:taxon-name-part> <tp:taxon-name-part taxon-name-part-type="species">boninensis</tp:taxon-name-part></tp:taxon-name><comment>; <xref ref-type="bibr" rid="B6">Matsumoto et al. 2007</xref>: table 1.</comment></tp:nomenclature-citation></tp:nomenclature-citation-list></tp:nomenclature><tp:treatment-sec sec-type="material"><title>Material examined.</title><p>Holotype UPSZTY2181 (UUZM84), East of Chichijima I., Ogasawara Is. (Bonin Is.), Japan, depth 120 m (100 m in <xref ref-type="bibr" rid="B1">Aurivillius 1931</xref>), coll. Dr. Sixten Bock, 1 August 1914; <named-content xmlns:xlink="http://www.w3.org/1999/xlink" content-type="dwc:institutional_code" xlink:type="simple">RMNH</named-content> Coel. 42080 (<abbrev xmlns:xlink="http://www.w3.org/1999/xlink" content-type="institution" xlink:title="Asako K. Matsumoto collection, Planetary Exploration Research Center PERC, Chiba Institute of Technology Chitech, Japan" xlink:type="simple">AKM</abbrev> 806) Off Takarajima I., Tokara Is., Japan, East China Sea, <named-content xmlns:xlink="http://www.w3.org/1999/xlink" content-type="dwc:verbatimCoordinates" xlink:type="simple"><named-content content-type="geo-json" specific-use="{&#34;type&#34;:&#34;Point&#34;,&#34;coordinates&#34;:[129.130653,29.244017]}" xlink:type="simple">29°14.6410'N, 129°07.8392'E</named-content></named-content>, depth 156 m, <italic>RV Tansei-maru</italic>, KT07-2 cruise, st. DT5 (D8), coll. H. Yokose, 2 March 2007; AKM1407, West of Chichijima I., Ogasawara Is. (Bonin Is.), Japan, <named-content xmlns:xlink="http://www.w3.org/1999/xlink" content-type="dwc:verbatimCoordinates" xlink:type="simple"><named-content content-type="geo-json" specific-use="{&#34;type&#34;:&#34;Point&#34;,&#34;coordinates&#34;:[142.123533,27.02325]}" xlink:type="simple">27°01.395'N, 142°07.412'E</named-content></named-content> – <named-content xmlns:xlink="http://www.w3.org/1999/xlink" content-type="dwc:verbatimCoordinates" xlink:type="simple"><named-content content-type="geo-json" specific-use="{&#34;type&#34;:&#34;Point&#34;,&#34;coordinates&#34;:[142.12445,27.022667]}" xlink:type="simple">27°01.360'N, 142°07.467'E</named-content></named-content>, depth range 139–144 m, <italic>RV Tansei-maru</italic>, KT09-02, st. TW01-01, coll. A.K. Matsumoto, 19 March 2009; AKM1445, same data as AKM1407; <abbrev xmlns:xlink="http://www.w3.org/1999/xlink" content-type="institution" xlink:title="Asako K. Matsumoto collection, Planetary Exploration Research Center PERC, Chiba Institute of Technology Chitech, Japan" xlink:type="simple">AKM</abbrev> 878, off Hachijo Jima I., Izu Is., Japan, <named-content xmlns:xlink="http://www.w3.org/1999/xlink" content-type="dwc:verbatimCoordinates" xlink:type="simple"><named-content content-type="geo-json" specific-use="{&#34;type&#34;:&#34;Point&#34;,&#34;coordinates&#34;:[139.686402,33.34847]}" xlink:type="simple">33°20.9082'N, 139°41.1841'E</named-content></named-content> – <named-content xmlns:xlink="http://www.w3.org/1999/xlink" content-type="dwc:verbatimCoordinates" xlink:type="simple"><named-content content-type="geo-json" specific-use="{&#34;type&#34;:&#34;Point&#34;,&#34;coordinates&#34;:[139.674885,33.351292]}" xlink:type="simple">33°21.0775'N, 139°40.4931'E</named-content></named-content>, depth range 185–213 m, <italic>RV Tansei-maru</italic>, KT07-31, st. 14 (L-7-200), chain bag dredge, coll. A.K. Matsumoto, 26 November 2007; <abbrev xmlns:xlink="http://www.w3.org/1999/xlink" content-type="institution" xlink:title="Asako K. Matsumoto collection, Planetary Exploration Research Center PERC, Chiba Institute of Technology Chitech, Japan" xlink:type="simple">AKM</abbrev> 251(<abbrev xmlns:xlink="http://www.w3.org/1999/xlink" content-type="institution" xlink:title="The Biological Institute on Kuroshio, Kochi, Japan" xlink:type="simple">BIK</abbrev>-G878), off Hachijo Jima I., Izu Is., Japan, <named-content xmlns:xlink="http://www.w3.org/1999/xlink" content-type="dwc:verbatimCoordinates" xlink:type="simple"><named-content content-type="geo-json" specific-use="{&#34;type&#34;:&#34;Point&#34;,&#34;coordinates&#34;:[139.698333,33.433333]}" xlink:type="simple">33°26.0'N, 139°41.9'E</named-content></named-content> – <named-content xmlns:xlink="http://www.w3.org/1999/xlink" content-type="dwc:verbatimCoordinates" xlink:type="simple"><named-content content-type="geo-json" specific-use="{&#34;type&#34;:&#34;Point&#34;,&#34;coordinates&#34;:[139.693333,33.435]}" xlink:type="simple">33°26.1'N, 139°41.6'E</named-content></named-content>, depth range 160–190 m, <italic>RV Shinyo-maru</italic>, KS03 cruise, st. 17, coll. A.K. Matsumoto, 21 October 2003; <abbrev xmlns:xlink="http://www.w3.org/1999/xlink" content-type="institution" xlink:title="Asako K. Matsumoto collection, Planetary Exploration Research Center PERC, Chiba Institute of Technology Chitech, Japan" xlink:type="simple">AKM</abbrev> 264 (<abbrev xmlns:xlink="http://www.w3.org/1999/xlink" content-type="institution" xlink:title="The Biological Institute on Kuroshio, Kochi, Japan" xlink:type="simple">BIK</abbrev>-G00902), off Hachijojima I., Izu Is., Japan, <named-content xmlns:xlink="http://www.w3.org/1999/xlink" content-type="dwc:verbatimCoordinates" xlink:type="simple"><named-content content-type="geo-json" specific-use="{&#34;type&#34;:&#34;Point&#34;,&#34;coordinates&#34;:[139.705,33.438333]}" xlink:type="simple">33°26.3'N, 139°42.3'E</named-content></named-content> – <named-content xmlns:xlink="http://www.w3.org/1999/xlink" content-type="dwc:verbatimCoordinates" xlink:type="simple"><named-content content-type="geo-json" specific-use="{&#34;type&#34;:&#34;Point&#34;,&#34;coordinates&#34;:[139.7,33.441667]}" xlink:type="simple">33°26.5'N, 139°42.0'E</named-content></named-content>, depth range 157–172 m, <italic>RV Shinyo-maru</italic>, KS03 cruise, st. 18, coll. A.K. Matsumoto, 21 October 2003; <abbrev xmlns:xlink="http://www.w3.org/1999/xlink" content-type="institution" xlink:title="Asako K. Matsumoto collection, Planetary Exploration Research Center PERC, Chiba Institute of Technology Chitech, Japan" xlink:type="simple">AKM</abbrev> 294 (<abbrev xmlns:xlink="http://www.w3.org/1999/xlink" content-type="institution" xlink:title="The Biological Institute on Kuroshio, Kochi, Japan" xlink:type="simple">BIK</abbrev>-G00907), off Hachijojima I. Izu Is., Japan, <named-content xmlns:xlink="http://www.w3.org/1999/xlink" content-type="dwc:verbatimCoordinates" xlink:type="simple"><named-content content-type="geo-json" specific-use="{&#34;type&#34;:&#34;Point&#34;,&#34;coordinates&#34;:[139.711667,33.446667]}" xlink:type="simple">33°26.8'N, 139°42.7'E</named-content></named-content> – <named-content xmlns:xlink="http://www.w3.org/1999/xlink" content-type="dwc:verbatimCoordinates" xlink:type="simple"><named-content content-type="geo-json" specific-use="{&#34;type&#34;:&#34;Point&#34;,&#34;coordinates&#34;:[139.706667,33.45]}" xlink:type="simple">33°27.0'N, 139°42.4'E</named-content></named-content>, depth 170–176 m, <italic>RV Shinyo-maru</italic>, KS03 cruise, st. 19, coll. A.K. Matsumoto, 21 October 2003; <abbrev xmlns:xlink="http://www.w3.org/1999/xlink" content-type="institution" xlink:title="Asako K. Matsumoto collection, Planetary Exploration Research Center PERC, Chiba Institute of Technology Chitech, Japan" xlink:type="simple">AKM</abbrev> 1334, off Kerama Is. Japan, East China Sea, <named-content xmlns:xlink="http://www.w3.org/1999/xlink" content-type="dwc:verbatimCoordinates" xlink:type="simple"><named-content content-type="geo-json" specific-use="{&#34;type&#34;:&#34;Point&#34;,&#34;coordinates&#34;:[127.2145,26.009167]}" xlink:type="simple">26°00.55'N, 127°12.87'E</named-content></named-content> – <named-content xmlns:xlink="http://www.w3.org/1999/xlink" content-type="dwc:verbatimCoordinates" xlink:type="simple"><named-content content-type="geo-json" specific-use="{&#34;type&#34;:&#34;Point&#34;,&#34;coordinates&#34;:[127.210167,26.011]}" xlink:type="simple">26°00.66'N, 127°12.61'E</named-content></named-content>, depth range 97–100 m, <italic>RV Tansei-maru</italic>, KT08-33, KR-3, chain bag dredge, coll. A.K. Matsumoto, 18 December 2008.</p></tp:treatment-sec><tp:treatment-sec sec-type="diagnosis"><title>Diagnosis.</title><p>
            <italic><tp:taxon-name><tp:taxon-name-part taxon-name-part-type="genus">Bebryce</tp:taxon-name-part></tp:taxon-name></italic> with rosettes with warty, rounded, or bristle-like projections. Those of calycular margin asymmetrically developed, with strong projecting blade. Coenenchymal sclerites are thick, warty disks.</p></tp:treatment-sec><tp:treatment-sec sec-type="remarks"><title>Remarks.</title><p>Apparently this is the most common <italic><tp:taxon-name><tp:taxon-name-part taxon-name-part-type="genus">Bebryce</tp:taxon-name-part></tp:taxon-name></italic> species in sub-tropical to temperate Japanese waters, in a depth range of 97–213 m.</p><fig id="F2" position="float" orientation="portrait"><label>Figure 2.</label><caption><p>
          <bold>a</bold> <italic><tp:taxon-name><tp:taxon-name-part taxon-name-part-type="genus">Bebryce</tp:taxon-name-part> <tp:taxon-name-part taxon-name-part-type="species">bocki</tp:taxon-name-part></tp:taxon-name></italic> Aurivillius, 1931, holotype (UPSZTY2181 (UUZM84)) <bold>b</bold> <italic><tp:taxon-name><tp:taxon-name-part taxon-name-part-type="genus">Bebryce</tp:taxon-name-part> <tp:taxon-name-part taxon-name-part-type="species">boninensis</tp:taxon-name-part></tp:taxon-name></italic> Aurivillius, 1931, holotype (UPSZTY2166 (UUZM69)) <bold>c</bold> <italic><tp:taxon-name><tp:taxon-name-part taxon-name-part-type="genus">Bebryce</tp:taxon-name-part> <tp:taxon-name-part taxon-name-part-type="species">otsuchiensis</tp:taxon-name-part></tp:taxon-name></italic> sp. n., holotype (<named-content xmlns:xlink="http://www.w3.org/1999/xlink" content-type="dwc:institutional_code" xlink:type="simple">RMNH</named-content> Coel. 42072) <bold>d</bold> <italic><tp:taxon-name><tp:taxon-name-part taxon-name-part-type="genus">Bebryce</tp:taxon-name-part> <tp:taxon-name-part taxon-name-part-type="species">rotunda</tp:taxon-name-part></tp:taxon-name></italic> sp. n., holotype (<named-content xmlns:xlink="http://www.w3.org/1999/xlink" content-type="dwc:institutional_code" xlink:type="simple">RMNH</named-content> Coel. 42076) <bold>e</bold> <italic><tp:taxon-name><tp:taxon-name-part taxon-name-part-type="genus">Bebryce</tp:taxon-name-part> <tp:taxon-name-part taxon-name-part-type="species">satsumaensis</tp:taxon-name-part></tp:taxon-name></italic> sp. n., holotype (<named-content xmlns:xlink="http://www.w3.org/1999/xlink" content-type="dwc:institutional_code" xlink:type="simple">RMNH</named-content> Coel. 42077). Scales: 1 cm.</p></caption><graphic xmlns:xlink="http://www.w3.org/1999/xlink" xlink:href="zookeys-587-001-g002.jpg" position="float" orientation="portrait" xlink:type="simple" id="oo_87915.jpg"/></fig></tp:treatment-sec><tp:treatment-sec><!--Section generated to contain objects referenced in tp:taxon-treatment.--><fig id="F1" position="float" orientation="portrait"><label>Figure 1.</label><caption><p>Distribution of <italic><tp:taxon-name><tp:taxon-name-part taxon-name-part-type="genus">Bebryce</tp:taxon-name-part> <tp:taxon-name-part taxon-name-part-type="species">bocki</tp:taxon-name-part></tp:taxon-name></italic> (*), <italic><tp:taxon-name><tp:taxon-name-part taxon-name-part-type="genus">Bebryce</tp:taxon-name-part> <tp:taxon-name-part taxon-name-part-type="species">boninensis</tp:taxon-name-part></tp:taxon-name></italic> (●), <italic><tp:taxon-name><tp:taxon-name-part taxon-name-part-type="genus">Bebryce</tp:taxon-name-part> <tp:taxon-name-part taxon-name-part-type="species">otsuchiensis</tp:taxon-name-part></tp:taxon-name></italic> sp. n. (■), <italic><tp:taxon-name><tp:taxon-name-part taxon-name-part-type="genus">Bebryce</tp:taxon-name-part> <tp:taxon-name-part taxon-name-part-type="species">rotunda</tp:taxon-name-part></tp:taxon-name></italic> sp. n. (◆), <italic><tp:taxon-name><tp:taxon-name-part taxon-name-part-type="genus">Bebryce</tp:taxon-name-part> <tp:taxon-name-part taxon-name-part-type="species">satsumaensis</tp:taxon-name-part></tp:taxon-name></italic> sp. n., (+), and <italic><tp:taxon-name><tp:taxon-name-part taxon-name-part-type="genus">Bebryce</tp:taxon-name-part> <tp:taxon-name-part taxon-name-part-type="species">studeri</tp:taxon-name-part></tp:taxon-name></italic> (□).</p></caption><graphic xmlns:xlink="http://www.w3.org/1999/xlink" xlink:href="zookeys-587-001-g001.jpg" position="float" orientation="portrait" xlink:type="simple" id="oo_87914.jpg"/></fig></tp:treatment-sec><ref-list><ref id="B5"><mixed-citation xmlns:xlink="http://www.w3.org/1999/xlink" xlink:type="simple">
          <person-group><name name-style="western"><surname>Matsumoto</surname><given-names>AK</given-names></name></person-group> (<year>2014</year>) <article-title>The Relation between Telegraph Cables of Great Nordic Ltd. (Store Nordiske) and Japanese Octocoral Collection in Copenhagen, Denmark and UUZM, Uppsala, Sweden.</article-title> <source>Journal for the Comparative Study of Civilizations (JCSC)</source> <volume>19</volume>: <fpage>153</fpage>–<lpage>186</lpage>. <comment>[In Japanese, with English Tables]</comment></mixed-citation></ref><ref id="B3"><mixed-citation xmlns:xlink="http://www.w3.org/1999/xlink" xlink:type="simple">
          <person-group><name name-style="western"><surname>Bayer</surname><given-names>FM</given-names></name><name name-style="western"><surname>Ofwegen</surname><given-names>LP van</given-names></name></person-group> (<year>2016</year>) <article-title>The type specimens of <italic><tp:taxon-name><tp:taxon-name-part taxon-name-part-type="genus">Bebryce</tp:taxon-name-part></tp:taxon-name></italic> (<tp:taxon-name><tp:taxon-name-part taxon-name-part-type="phylum">Cnidaria</tp:taxon-name-part></tp:taxon-name>, <tp:taxon-name><tp:taxon-name-part taxon-name-part-type="subclass">Octocorallia</tp:taxon-name-part></tp:taxon-name>, <tp:taxon-name><tp:taxon-name-part taxon-name-part-type="family">Plexauridae</tp:taxon-name-part></tp:taxon-name>) re-examined, with emphasis on the sclerites.</article-title> <source>Zootaxa</source> <volume>4083</volume>(<issue>3</issue>): <fpage>301</fpage>–<lpage>358</lpage>. doi: <ext-link xlink:type="simple" ext-link-type="doi" xlink:href="10.11646/zootaxa.4083.3.1">10.11646/zootaxa.4083.3.1</ext-link></mixed-citation></ref><ref id="B6"><mixed-citation xmlns:xlink="http://www.w3.org/1999/xlink" xlink:type="simple">
          <person-group><name name-style="western"><surname>Matsumoto</surname><given-names>AK</given-names></name><name name-style="western"><surname>Iwase</surname><given-names>F</given-names></name><name name-style="western"><surname>Imahara</surname><given-names>Y</given-names></name><name name-style="western"><surname>Namikawa</surname><given-names>H</given-names></name></person-group> (<year>2007</year>) <article-title>Bathymetric distribution and biodiversity of deep-water octocorals (<tp:taxon-name><tp:taxon-name-part taxon-name-part-type="phylum">Coelenterata</tp:taxon-name-part></tp:taxon-name>: <tp:taxon-name><tp:taxon-name-part taxon-name-part-type="subclass">Octocorallia</tp:taxon-name-part></tp:taxon-name>) in Sagami Bay and adjacent waters of Japan.</article-title> <source>Bulletin of Marine Science</source> <volume>81</volume> (<supplement>Suppl. 1</supplement>): <fpage>231</fpage>–<lpage>252</lpage>.</mixed-citation></ref><ref id="B1"><mixed-citation xmlns:xlink="http://www.w3.org/1999/xlink" xlink:type="simple">
          <person-group><name name-style="western"><surname>Aurivillius</surname><given-names>M</given-names></name></person-group> (<year>1931</year>) <article-title>The Gorgonarians from Dr. Sixten Bock’s expedition to Japan and Bonin Islands 1914.</article-title> <source>Kungliga Svenska Vetens- kapsakademien Handlingar</source> (<volume-series>3</volume-series>) <volume>9</volume>(<issue>4</issue>): <fpage>1</fpage>–<lpage>337</lpage>.</mixed-citation></ref></ref-list></tp:taxon-treatment>
