# Supplementary material for: The genus Bebryce (Cnidaria, Octocorallia, Plexauridae) at Japan, with descriptions of three new species
Source: Zookeys. 2016 May 10;(587):1–20. doi: 10.3897/zookeys.587.8188 (PMC4926705; doi:10.3897/zookeys.587.8188)
Supplement: XML Treatment for Bebryce boninensis [file zookeys.587.8188-treatment2.xml]

<!DOCTYPE tp:taxon-treatment
  PUBLIC "-//TaxonX//DTD Taxonomic Treatment Publishing DTD v0 20100105//EN" "tax-treatment-NSO.dtd">
<tp:taxon-treatment xmlns:tp="http://www.plazi.org/taxpub"><tp:treatment-meta><kwd-group><label>Taxon classification</label><kwd><named-content content-type="kingdom">Animalia</named-content></kwd><kwd><named-content content-type="order">Alcyonacea</named-content></kwd><kwd><named-content content-type="family">Plexauridae</named-content></kwd></kwd-group><mixed-citation publication-type="journal"><person-group><name><surname>Matsumoto</surname><given-names>Asako K.</given-names></name><name><surname>van Ofwegen</surname><given-names>Leen P.</given-names></name></person-group><article-title>The genus <italic><tp:taxon-name><tp:taxon-name-part taxon-name-part-type="genus">Bebryce</tp:taxon-name-part></tp:taxon-name></italic> (<tp:taxon-name><tp:taxon-name-part taxon-name-part-type="phylum">Cnidaria</tp:taxon-name-part></tp:taxon-name>, <tp:taxon-name><tp:taxon-name-part taxon-name-part-type="subclass">Octocorallia</tp:taxon-name-part></tp:taxon-name>, <tp:taxon-name><tp:taxon-name-part taxon-name-part-type="family">Plexauridae</tp:taxon-name-part></tp:taxon-name>) at Japan, with descriptions of three new species</article-title><source>Zookeys</source><day>10</day><month>5</month><year>2016</year><volume>2016</volume><issue>587</issue><fpage>1</fpage><lpage>20</lpage><pub-id pub-id-type="doi">10.3897/zookeys.587.8188</pub-id></mixed-citation></tp:treatment-meta><tp:nomenclature><tp:taxon-name>
            <tp:taxon-name-part taxon-name-part-type="genus">Bebryce</tp:taxon-name-part>
            <tp:taxon-name-part taxon-name-part-type="species">boninensis</tp:taxon-name-part>
          </tp:taxon-name><tp:taxon-authority>Aurivillius, 1931</tp:taxon-authority><xref ref-type="fig" rid="F1">Figures 1</xref><xref ref-type="fig" rid="F2">, 2b</xref><!--PageBreak--><tp:nomenclature-citation-list><tp:nomenclature-citation><tp:taxon-name><tp:taxon-name-part taxon-name-part-type="genus">Bebryce</tp:taxon-name-part> <tp:taxon-name-part taxon-name-part-type="species">boninensis</tp:taxon-name-part></tp:taxon-name><comment> Aurivillius, 1931: 200, fig. 39, pl. 4 fig. 3 (Bonin Is., Japan); <xref ref-type="bibr" rid="B5">Matsumoto 2014</xref>: Table 1; <xref ref-type="bibr" rid="B3">Bayer and Ofwegen 2016</xref>: 308.</comment></tp:nomenclature-citation><tp:nomenclature-citation><tp:taxon-name>
            <tp:taxon-name-part taxon-name-part-type="genus">Bebryce</tp:taxon-name-part>
            <tp:taxon-name-part taxon-name-part-type="species">boninensis</tp:taxon-name-part>
          </tp:taxon-name><comment>NOT <tp:taxon-name><tp:taxon-name-part taxon-name-part-type="genus">Bebryce</tp:taxon-name-part> <tp:taxon-name-part taxon-name-part-type="species">boninensis</tp:taxon-name-part></tp:taxon-name>; <xref ref-type="bibr" rid="B6">Matsumoto et al. 2007</xref>: table 1 = <tp:taxon-name><tp:taxon-name-part taxon-name-part-type="genus">Bebryce</tp:taxon-name-part> <tp:taxon-name-part taxon-name-part-type="species">bocki</tp:taxon-name-part></tp:taxon-name>.</comment></tp:nomenclature-citation><!--PageBreak--><!--PageBreak--></tp:nomenclature-citation-list></tp:nomenclature><tp:treatment-sec sec-type="material"><title>Material examined.</title><p>Holotype UPSZTY2166 (UUZM69), ENE from Anojima I. (Anijima I. or Anejima I.), Ogasawara Is. (Bonin Is.), Japan, depth 150 m (100 fathoms in <xref ref-type="bibr" rid="B1">Aurivillius 1931</xref>), coll. Dr. Sixten Bock, 15 August 1914.</p></tp:treatment-sec><tp:treatment-sec sec-type="diagnosis"><title>Diagnosis.</title><p>
            <italic><tp:taxon-name><tp:taxon-name-part taxon-name-part-type="genus">Bebryce</tp:taxon-name-part></tp:taxon-name></italic> with rosettes with warty, rounded, or bristle-like projections. Calycular margins without specialized sclerites. Coenenchymal sclerites are thick, warty disks.</p></tp:treatment-sec><tp:treatment-sec sec-type="remarks"><title>Remarks.</title><p>It cannot be excluded that this species is synonymous with <italic><tp:taxon-name><tp:taxon-name-part taxon-name-part-type="genus">Bebryce</tp:taxon-name-part> <tp:taxon-name-part taxon-name-part-type="species">bocki</tp:taxon-name-part></tp:taxon-name></italic>. Its sclerites are very similar and it only differs in lacking the asymmetrical rosettes at the calyx margin. These sclerites may perhaps fall off easily, which would explain why the species was never reported again. The distance between Chichijima Island (type locality of <italic><tp:taxon-name><tp:taxon-name-part taxon-name-part-type="genus">Bebryce</tp:taxon-name-part> <tp:taxon-name-part taxon-name-part-type="species">bocki</tp:taxon-name-part></tp:taxon-name></italic>) and Anijima Island (type locality of <italic><tp:taxon-name><tp:taxon-name-part taxon-name-part-type="genus">Bebryce</tp:taxon-name-part> <tp:taxon-name-part taxon-name-part-type="species">boninensis</tp:taxon-name-part></tp:taxon-name></italic>) is ca. 800 m within the Anijima Strait. The recorded depth of <italic><tp:taxon-name><tp:taxon-name-part taxon-name-part-type="genus">Bebryce</tp:taxon-name-part> <tp:taxon-name-part taxon-name-part-type="species">boninensis</tp:taxon-name-part></tp:taxon-name></italic> (150 m) is within the depth range of <italic><tp:taxon-name><tp:taxon-name-part taxon-name-part-type="genus">Bebryce</tp:taxon-name-part> <tp:taxon-name-part taxon-name-part-type="species">bocki</tp:taxon-name-part></tp:taxon-name></italic> (97–213 m). As collecting efforts at the Bonin Islands have been limited, the two species are still considered separate in the present study. Re-examination of the material studied by <xref ref-type="bibr" rid="B6">Matsumoto et al. (2007)</xref>, proved to be <italic><tp:taxon-name><tp:taxon-name-part taxon-name-part-type="genus">Bebryce</tp:taxon-name-part> <tp:taxon-name-part taxon-name-part-type="species">bocki</tp:taxon-name-part></tp:taxon-name></italic>.</p></tp:treatment-sec><tp:treatment-sec><!--Section generated to contain objects referenced in tp:taxon-treatment.--><fig id="F1" position="float" orientation="portrait"><label>Figure 1.</label><caption><p>Distribution of <italic><tp:taxon-name><tp:taxon-name-part taxon-name-part-type="genus">Bebryce</tp:taxon-name-part> <tp:taxon-name-part taxon-name-part-type="species">bocki</tp:taxon-name-part></tp:taxon-name></italic> (*), <italic><tp:taxon-name><tp:taxon-name-part taxon-name-part-type="genus">Bebryce</tp:taxon-name-part> <tp:taxon-name-part taxon-name-part-type="species">boninensis</tp:taxon-name-part></tp:taxon-name></italic> (●), <italic><tp:taxon-name><tp:taxon-name-part taxon-name-part-type="genus">Bebryce</tp:taxon-name-part> <tp:taxon-name-part taxon-name-part-type="species">otsuchiensis</tp:taxon-name-part></tp:taxon-name></italic> sp. n. (■), <italic><tp:taxon-name><tp:taxon-name-part taxon-name-part-type="genus">Bebryce</tp:taxon-name-part> <tp:taxon-name-part taxon-name-part-type="species">rotunda</tp:taxon-name-part></tp:taxon-name></italic> sp. n. (◆), <italic><tp:taxon-name><tp:taxon-name-part taxon-name-part-type="genus">Bebryce</tp:taxon-name-part> <tp:taxon-name-part taxon-name-part-type="species">satsumaensis</tp:taxon-name-part></tp:taxon-name></italic> sp. n., (+), and <italic><tp:taxon-name><tp:taxon-name-part taxon-name-part-type="genus">Bebryce</tp:taxon-name-part> <tp:taxon-name-part taxon-name-part-type="species">studeri</tp:taxon-name-part></tp:taxon-name></italic> (□).</p></caption><graphic xmlns:xlink="http://www.w3.org/1999/xlink" xlink:href="zookeys-587-001-g001.jpg" position="float" orientation="portrait" xlink:type="simple" id="oo_87914.jpg"/></fig><fig id="F2" position="float" orientation="portrait"><label>Figure 2.</label><caption><p>
          <bold>a</bold> <italic><tp:taxon-name><tp:taxon-name-part taxon-name-part-type="genus">Bebryce</tp:taxon-name-part> <tp:taxon-name-part taxon-name-part-type="species">bocki</tp:taxon-name-part></tp:taxon-name></italic> Aurivillius, 1931, holotype (UPSZTY2181 (UUZM84)) <bold>b</bold> <italic><tp:taxon-name><tp:taxon-name-part taxon-name-part-type="genus">Bebryce</tp:taxon-name-part> <tp:taxon-name-part taxon-name-part-type="species">boninensis</tp:taxon-name-part></tp:taxon-name></italic> Aurivillius, 1931, holotype (UPSZTY2166 (UUZM69)) <bold>c</bold> <italic><tp:taxon-name><tp:taxon-name-part taxon-name-part-type="genus">Bebryce</tp:taxon-name-part> <tp:taxon-name-part taxon-name-part-type="species">otsuchiensis</tp:taxon-name-part></tp:taxon-name></italic> sp. n., holotype (<named-content xmlns:xlink="http://www.w3.org/1999/xlink" content-type="dwc:institutional_code" xlink:type="simple">RMNH</named-content> Coel. 42072) <bold>d</bold> <italic><tp:taxon-name><tp:taxon-name-part taxon-name-part-type="genus">Bebryce</tp:taxon-name-part> <tp:taxon-name-part taxon-name-part-type="species">rotunda</tp:taxon-name-part></tp:taxon-name></italic> sp. n., holotype (<named-content xmlns:xlink="http://www.w3.org/1999/xlink" content-type="dwc:institutional_code" xlink:type="simple">RMNH</named-content> Coel. 42076) <bold>e</bold> <italic><tp:taxon-name><tp:taxon-name-part taxon-name-part-type="genus">Bebryce</tp:taxon-name-part> <tp:taxon-name-part taxon-name-part-type="species">satsumaensis</tp:taxon-name-part></tp:taxon-name></italic> sp. n., holotype (<named-content xmlns:xlink="http://www.w3.org/1999/xlink" content-type="dwc:institutional_code" xlink:type="simple">RMNH</named-content> Coel. 42077). Scales: 1 cm.</p></caption><graphic xmlns:xlink="http://www.w3.org/1999/xlink" xlink:href="zookeys-587-001-g002.jpg" position="float" orientation="portrait" xlink:type="simple" id="oo_87915.jpg"/></fig></tp:treatment-sec><ref-list><ref id="B5"><mixed-citation xmlns:xlink="http://www.w3.org/1999/xlink" xlink:type="simple">
          <person-group><name name-style="western"><surname>Matsumoto</surname><given-names>AK</given-names></name></person-group> (<year>2014</year>) <article-title>The Relation between Telegraph Cables of Great Nordic Ltd. (Store Nordiske) and Japanese Octocoral Collection in Copenhagen, Denmark and UUZM, Uppsala, Sweden.</article-title> <source>Journal for the Comparative Study of Civilizations (JCSC)</source> <volume>19</volume>: <fpage>153</fpage>–<lpage>186</lpage>. <comment>[In Japanese, with English Tables]</comment></mixed-citation></ref><ref id="B3"><mixed-citation xmlns:xlink="http://www.w3.org/1999/xlink" xlink:type="simple">
          <person-group><name name-style="western"><surname>Bayer</surname><given-names>FM</given-names></name><name name-style="western"><surname>Ofwegen</surname><given-names>LP van</given-names></name></person-group> (<year>2016</year>) <article-title>The type specimens of <italic><tp:taxon-name><tp:taxon-name-part taxon-name-part-type="genus">Bebryce</tp:taxon-name-part></tp:taxon-name></italic> (<tp:taxon-name><tp:taxon-name-part taxon-name-part-type="phylum">Cnidaria</tp:taxon-name-part></tp:taxon-name>, <tp:taxon-name><tp:taxon-name-part taxon-name-part-type="subclass">Octocorallia</tp:taxon-name-part></tp:taxon-name>, <tp:taxon-name><tp:taxon-name-part taxon-name-part-type="family">Plexauridae</tp:taxon-name-part></tp:taxon-name>) re-examined, with emphasis on the sclerites.</article-title> <source>Zootaxa</source> <volume>4083</volume>(<issue>3</issue>): <fpage>301</fpage>–<lpage>358</lpage>. doi: <ext-link xlink:type="simple" ext-link-type="doi" xlink:href="10.11646/zootaxa.4083.3.1">10.11646/zootaxa.4083.3.1</ext-link></mixed-citation></ref><ref id="B6"><mixed-citation xmlns:xlink="http://www.w3.org/1999/xlink" xlink:type="simple">
          <person-group><name name-style="western"><surname>Matsumoto</surname><given-names>AK</given-names></name><name name-style="western"><surname>Iwase</surname><given-names>F</given-names></name><name name-style="western"><surname>Imahara</surname><given-names>Y</given-names></name><name name-style="western"><surname>Namikawa</surname><given-names>H</given-names></name></person-group> (<year>2007</year>) <article-title>Bathymetric distribution and biodiversity of deep-water octocorals (<tp:taxon-name><tp:taxon-name-part taxon-name-part-type="phylum">Coelenterata</tp:taxon-name-part></tp:taxon-name>: <tp:taxon-name><tp:taxon-name-part taxon-name-part-type="subclass">Octocorallia</tp:taxon-name-part></tp:taxon-name>) in Sagami Bay and adjacent waters of Japan.</article-title> <source>Bulletin of Marine Science</source> <volume>81</volume> (<supplement>Suppl. 1</supplement>): <fpage>231</fpage>–<lpage>252</lpage>.</mixed-citation></ref><ref id="B1"><mixed-citation xmlns:xlink="http://www.w3.org/1999/xlink" xlink:type="simple">
          <person-group><name name-style="western"><surname>Aurivillius</surname><given-names>M</given-names></name></person-group> (<year>1931</year>) <article-title>The Gorgonarians from Dr. Sixten Bock’s expedition to Japan and Bonin Islands 1914.</article-title> <source>Kungliga Svenska Vetens- kapsakademien Handlingar</source> (<volume-series>3</volume-series>) <volume>9</volume>(<issue>4</issue>): <fpage>1</fpage>–<lpage>337</lpage>.</mixed-citation></ref></ref-list></tp:taxon-treatment>
