# Supplementary material for: The genus Bebryce (Cnidaria, Octocorallia, Plexauridae) at Japan, with descriptions of three new species
Source: Zookeys. 2016 May 10;(587):1–20. doi: 10.3897/zookeys.587.8188 (PMC4926705; doi:10.3897/zookeys.587.8188)
Supplement: XML Treatment for Bebryce otsuchiensis [file zookeys.587.8188-treatment3.xml]

<!DOCTYPE tp:taxon-treatment
  PUBLIC "-//TaxonX//DTD Taxonomic Treatment Publishing DTD v0 20100105//EN" "tax-treatment-NSO.dtd">
<tp:taxon-treatment xmlns:tp="http://www.plazi.org/taxpub"><tp:treatment-meta><kwd-group><label>Taxon classification</label><kwd><named-content content-type="kingdom">Animalia</named-content></kwd><kwd><named-content content-type="order">Alcyonacea</named-content></kwd><kwd><named-content content-type="family">Plexauridae</named-content></kwd></kwd-group><mixed-citation publication-type="journal"><person-group><name><surname>Matsumoto</surname><given-names>Asako K.</given-names></name><name><surname>van Ofwegen</surname><given-names>Leen P.</given-names></name></person-group><article-title>The genus <italic><tp:taxon-name><tp:taxon-name-part taxon-name-part-type="genus">Bebryce</tp:taxon-name-part></tp:taxon-name></italic> (<tp:taxon-name><tp:taxon-name-part taxon-name-part-type="phylum">Cnidaria</tp:taxon-name-part></tp:taxon-name>, <tp:taxon-name><tp:taxon-name-part taxon-name-part-type="subclass">Octocorallia</tp:taxon-name-part></tp:taxon-name>, <tp:taxon-name><tp:taxon-name-part taxon-name-part-type="family">Plexauridae</tp:taxon-name-part></tp:taxon-name>) at Japan, with descriptions of three new species</article-title><source>Zookeys</source><day>10</day><month>5</month><year>2016</year><volume>2016</volume><issue>587</issue><fpage>1</fpage><lpage>20</lpage><pub-id pub-id-type="doi">10.3897/zookeys.587.8188</pub-id></mixed-citation></tp:treatment-meta><tp:nomenclature><tp:taxon-name>
            <tp:taxon-name-part taxon-name-part-type="genus">Bebryce</tp:taxon-name-part>
            <tp:taxon-name-part taxon-name-part-type="species">otsuchiensis</tp:taxon-name-part>
            <object-id xmlns:xlink="http://www.w3.org/1999/xlink" content-type="zoobank" xlink:type="simple">http://zoobank.org/E4DF6D06-CC14-4469-A19D-3428D656E789</object-id>
          </tp:taxon-name><tp:taxon-status xmlns:xlink="http://www.w3.org/1999/xlink" xlink:type="simple">sp. n.</tp:taxon-status><xref ref-type="fig" rid="F1">Figures 1</xref><xref ref-type="fig" rid="F2">, 2c</xref><xref ref-type="fig" rid="F3">, 3</xref><xref ref-type="fig" rid="F4">, 4</xref><xref ref-type="fig" rid="F5">, 5</xref><xref ref-type="fig" rid="F6">, 6</xref></tp:nomenclature><tp:treatment-sec sec-type="material"><title>Material examined.</title><p>Holotype <named-content xmlns:xlink="http://www.w3.org/1999/xlink" content-type="dwc:institutional_code" xlink:type="simple">RMNH</named-content> Coel. 42072 (<abbrev xmlns:xlink="http://www.w3.org/1999/xlink" content-type="institution" xlink:title="Asako K. Matsumoto collection, Planetary Exploration Research Center PERC, Chiba Institute of Technology Chitech, Japan" xlink:type="simple">AKM</abbrev> 703), Entrance of Otsuchi Bay, Iwate Prefecture, Japan, <named-content xmlns:xlink="http://www.w3.org/1999/xlink" content-type="dwc:verbatimCoordinates" xlink:type="simple"><named-content content-type="geo-json" specific-use="{&#34;type&#34;:&#34;Point&#34;,&#34;coordinates&#34;:[142.00125,39.36342]}" xlink:type="simple">39°21.8052'N, 142°00.0750'E</named-content></named-content> – <named-content xmlns:xlink="http://www.w3.org/1999/xlink" content-type="dwc:verbatimCoordinates" xlink:type="simple"><named-content content-type="geo-json" specific-use="{&#34;type&#34;:&#34;Point&#34;,&#34;coordinates&#34;:[141.999365,39.367787]}" xlink:type="simple">39°22.0672'N, 141°59.9619'E</named-content></named-content>, depth 67–81 m, <italic>RV Yayoi</italic>, st. 2, 1 m biological dredge, coll. A.K. Matsumoto, 23 May 2006; paratypes <named-content xmlns:xlink="http://www.w3.org/1999/xlink" content-type="dwc:institutional_code" xlink:type="simple">RMNH</named-content> Coel. 42073 (<abbrev xmlns:xlink="http://www.w3.org/1999/xlink" content-type="institution" xlink:title="Asako K. Matsumoto collection, Planetary Exploration Research Center PERC, Chiba Institute of Technology Chitech, Japan" xlink:type="simple">AKM</abbrev> 531), Otsuki, Tosa, Kochi Prefecture, Japan, <named-content xmlns:xlink="http://www.w3.org/1999/xlink" content-type="dwc:verbatimCoordinates" xlink:type="simple"><named-content content-type="geo-json" specific-use="{&#34;type&#34;:&#34;Point&#34;,&#34;coordinates&#34;:[132.809833,32.569]}" xlink:type="simple">32°34.14'N, 132°48.59'E</named-content></named-content> – <named-content xmlns:xlink="http://www.w3.org/1999/xlink" content-type="dwc:verbatimCoordinates" xlink:type="simple"><named-content content-type="geo-json" specific-use="{&#34;type&#34;:&#34;Point&#34;,&#34;coordinates&#34;:[132.792167,32.569667]}" xlink:type="simple">32°34.18'N, 132°47.53'E</named-content></named-content>, depth range 117–125 m, local fishermen’s boat <italic>Kiryo-maru</italic>, st. 2, coral net, coll. A.K. Matsumoto, 7 October 2004; <named-content xmlns:xlink="http://www.w3.org/1999/xlink" content-type="dwc:institutional_code" xlink:type="simple">RMNH</named-content> Coel. 42074 (<abbrev xmlns:xlink="http://www.w3.org/1999/xlink" content-type="institution" xlink:title="Asako K. Matsumoto collection, Planetary Exploration Research Center PERC, Chiba Institute of Technology Chitech, Japan" xlink:type="simple">AKM</abbrev> 1628), Otsuki, Tosa, Kochi prefecture, Japan, <named-content xmlns:xlink="http://www.w3.org/1999/xlink" content-type="dwc:verbatimCoordinates" xlink:type="simple"><named-content content-type="geo-json" specific-use="{&#34;type&#34;:&#34;Point&#34;,&#34;coordinates&#34;:[132.840667,32.627667]}" xlink:type="simple">32°37.66'N, 132°50.44'E</named-content></named-content> – <named-content xmlns:xlink="http://www.w3.org/1999/xlink" content-type="dwc:verbatimCoordinates" xlink:type="simple"><named-content content-type="geo-json" specific-use="{&#34;type&#34;:&#34;Point&#34;,&#34;coordinates&#34;:[132.798,32.626]}" xlink:type="simple">32°37.56'N, 132°47.88'E</named-content></named-content>, depth 114 m, local fishermen’s boat <italic>Kiryo-maru</italic>, st. 1, coral net, coll. A.K. Matsumoto, 7 October 2004; <named-content xmlns:xlink="http://www.w3.org/1999/xlink" content-type="dwc:institutional_code" xlink:type="simple">RMNH</named-content> Coel. 42075 (<abbrev xmlns:xlink="http://www.w3.org/1999/xlink" content-type="institution" xlink:title="Asako K. Matsumoto collection, Planetary Exploration Research Center PERC, Chiba Institute of Technology Chitech, Japan" xlink:type="simple">AKM</abbrev> 943), Toshima I., Izu Is., Japan, <named-content xmlns:xlink="http://www.w3.org/1999/xlink" content-type="dwc:verbatimCoordinates" xlink:type="simple"><named-content content-type="geo-json" specific-use="{&#34;type&#34;:&#34;Point&#34;,&#34;coordinates&#34;:[139.29017,34.551837]}" xlink:type="simple">34°33.1102'N, 139°17.4102'E</named-content></named-content> – <named-content xmlns:xlink="http://www.w3.org/1999/xlink" content-type="dwc:verbatimCoordinates" xlink:type="simple"><named-content content-type="geo-json" specific-use="{&#34;type&#34;:&#34;Point&#34;,&#34;coordinates&#34;:[139.294542,34.560873]}" xlink:type="simple">34°33.6524'N, 139°17.6725'E</named-content></named-content>, depth 143 m, <italic>RV Tansei-maru</italic>, KT07-31 cruise (Kuramochi leg), st. 22 (L-3-100), chain bag dredge, coll. A.K. Matsumoto, 27 November 2007.</p></tp:treatment-sec><tp:treatment-sec sec-type="description"><title>Description.</title><p>The holotype <named-content xmlns:xlink="http://www.w3.org/1999/xlink" content-type="dwc:institutional_code" xlink:type="simple">RMNH</named-content> Coel. 42072 consists of two branches, both 4 cm long. (Figure <xref ref-type="fig" rid="F2">2c</xref>). The calyces are placed spirally all around the slender branches, which are about 1 mm wide. The dome-shaped calyces are about 1 mm wide and high.</p><p>The anthocodiae are armed with a crown and points consisting of a transverse crown with curved, rather smooth spindles up to 0.40 mm long (Figure <xref ref-type="fig" rid="F3">3a</xref>) and eight points formed by spindles 0.35 mm long (Figure <xref ref-type="fig" rid="F3">3b</xref>) placed in a chevron-like pattern beneath the tentacles. These spindles have simple tubercles and a distal spiny end. The tentacles contain flattened, dragon wing sclerites up to 0.2 mm long (Figure <xref ref-type="fig" rid="F3">3c</xref>).</p><fig id="F3" position="float" orientation="portrait"><label>Figure 3.</label><caption><p>
          <italic><tp:taxon-name><tp:taxon-name-part taxon-name-part-type="genus">Bebryce</tp:taxon-name-part> <tp:taxon-name-part taxon-name-part-type="species">otsuchiensis</tp:taxon-name-part></tp:taxon-name></italic> sp. n., holotype (<named-content xmlns:xlink="http://www.w3.org/1999/xlink" content-type="dwc:institutional_code" xlink:type="simple">RMNH</named-content> Coel. 42072) <bold>a</bold> collaret spindles <bold>b</bold> point spindles <bold>c</bold> tentacle sclerites <bold>d</bold> rosettes of outer surface of coenenchyme <bold>e</bold> asymmetrical rosettes from calyx rim.</p></caption><graphic xmlns:xlink="http://www.w3.org/1999/xlink" xlink:href="zookeys-587-001-g003.jpg" position="float" orientation="portrait" xlink:type="simple" id="oo_87916.jpg"/></fig><p>The sclerites of the outer surface of coenenchyme and calyces are rosettes consisting of a cup-shaped thorny projection arising from a warty base. Several of these are up to 0.10 mm long and have a widely flared calyx part of about 0.10 mm in greatest diameter with slightly serrated rim with a few blunt processes, joined by a smooth, slender stem to a warty base narrower than the calyx (Figure <xref ref-type="fig" rid="F3">3d</xref>); others do not flare out (Figure <xref ref-type="fig" rid="F4">4c</xref>). The rosettes become asymmetrical toward the calycular apertures (Figure <xref ref-type="fig" rid="F3">3e</xref>), with the calyx margin becoming elongated and forming a blade-like process that projects from the surface and surrounds the calycular aperture. These sclerites are up to 0.20 mm long.</p><fig id="F4" position="float" orientation="portrait"><label>Figure 4.</label><caption><p>
          <italic><tp:taxon-name><tp:taxon-name-part taxon-name-part-type="genus">Bebryce</tp:taxon-name-part> <tp:taxon-name-part taxon-name-part-type="species">otsuchiensis</tp:taxon-name-part></tp:taxon-name></italic> sp. n., holotype (<named-content xmlns:xlink="http://www.w3.org/1999/xlink" content-type="dwc:institutional_code" xlink:type="simple">RMNH</named-content> Coel. 42072) <bold>a–b</bold> 3–6 rayed stellate plates of deeper layer of coenenchyme <bold>c</bold> rosettes of outer surface of coenenchyme.</p></caption><graphic xmlns:xlink="http://www.w3.org/1999/xlink" xlink:href="zookeys-587-001-g004.jpg" position="float" orientation="portrait" xlink:type="simple" id="oo_87917.jpg"/></fig><p>The deeper layer of coenenchyme contains stellate plates, 3–6 rayed forms up to 0.15 mm in the greater diameter, with a central process (Figure <xref ref-type="fig" rid="F4">4a</xref>). Most are weakly tuberculated (Figure <xref ref-type="fig" rid="F4">4a</xref>) but several are more tuberculated towards the end of the rays (Figure <xref ref-type="fig" rid="F4">4b</xref>).</p><p>
            <bold>Colour.</bold> The holotype is light brown.</p></tp:treatment-sec><tp:treatment-sec sec-type="etymology"><title>Etymology.</title><p>Named after the type locality, Otsuchi Bay.</p></tp:treatment-sec><tp:treatment-sec sec-type="variation"><title>Variation.</title><p>
            <named-content xmlns:xlink="http://www.w3.org/1999/xlink" content-type="dwc:institutional_code" xlink:type="simple">RMNH</named-content> Coel. 42074 (<abbrev xmlns:xlink="http://www.w3.org/1999/xlink" content-type="institution" xlink:title="Asako K. Matsumoto collection, Planetary Exploration Research Center PERC, Chiba Institute of Technology Chitech, Japan" xlink:type="simple">AKM</abbrev> 1628) has slightly wider point sclerites, collaret spindles heavier tuberculate, and more tuberculate stellate plates (Figures <xref ref-type="fig" rid="F5">5</xref>–<xref ref-type="fig" rid="F6">6</xref>).</p><fig id="F5" position="float" orientation="portrait"><label>Figure 5.</label><caption><p>
          <italic><tp:taxon-name><tp:taxon-name-part taxon-name-part-type="genus">Bebryce</tp:taxon-name-part> <tp:taxon-name-part taxon-name-part-type="species">otsuchiensis</tp:taxon-name-part></tp:taxon-name></italic> sp. n., paratype (<named-content xmlns:xlink="http://www.w3.org/1999/xlink" content-type="dwc:institutional_code" xlink:type="simple">RMNH</named-content> Coel. 42074) <bold>a</bold> collaret spindles <bold>b</bold> point spindle <bold>c</bold> tentacle sclerites <bold>d</bold> asymmetrical rosettes from calyx rim <bold>e</bold> rosette of outer surface of coenenchyme.</p></caption><graphic xmlns:xlink="http://www.w3.org/1999/xlink" xlink:href="zookeys-587-001-g005.jpg" position="float" orientation="portrait" xlink:type="simple" id="oo_87918.jpg"/></fig><fig id="F6" position="float" orientation="portrait"><label>Figure 6.</label><caption><p>
          <italic><tp:taxon-name><tp:taxon-name-part taxon-name-part-type="genus">Bebryce</tp:taxon-name-part> <tp:taxon-name-part taxon-name-part-type="species">otsuchiensis</tp:taxon-name-part></tp:taxon-name></italic> sp. n., paratype (<named-content xmlns:xlink="http://www.w3.org/1999/xlink" content-type="dwc:institutional_code" xlink:type="simple">RMNH</named-content> Coel. 42074) <bold>a</bold> 3–6 rayed stellate plates of deeper layer of coenenchyme <bold>b</bold> rosettes of outer surface of coenenchyme.</p></caption><graphic xmlns:xlink="http://www.w3.org/1999/xlink" xlink:href="zookeys-587-001-g006.jpg" position="float" orientation="portrait" xlink:type="simple" id="oo_87919.jpg"/></fig></tp:treatment-sec><tp:treatment-sec sec-type="comparisons"><title>Comparisons.</title><p>The species mostly resembles <italic><tp:taxon-name><tp:taxon-name-part taxon-name-part-type="genus">Bebryce</tp:taxon-name-part> <tp:taxon-name-part taxon-name-part-type="species">harpy</tp:taxon-name-part></tp:taxon-name></italic> Grasshoff, 1999, regarding the blunt processes of the rosettes. It differs in overall having less tuberculate sclerites.</p></tp:treatment-sec><tp:treatment-sec sec-type="remarks"><title>Remarks.</title><p>This is the northernmost species of <italic><tp:taxon-name><tp:taxon-name-part taxon-name-part-type="genus">Bebryce</tp:taxon-name-part></tp:taxon-name></italic>. It has a very wide distribution from North to South Japan, and is only found in the warm Kuroshio Current area, in the depth range 67–143 m. This species also represents the northernmost record of the genus <italic><tp:taxon-name><tp:taxon-name-part taxon-name-part-type="genus">Bebryce</tp:taxon-name-part></tp:taxon-name></italic>, and the first from north of 39°N latitude.</p></tp:treatment-sec><tp:treatment-sec><!--Section generated to contain objects referenced in tp:taxon-treatment.--><fig id="F1" position="float" orientation="portrait"><label>Figure 1.</label><caption><p>Distribution of <italic><tp:taxon-name><tp:taxon-name-part taxon-name-part-type="genus">Bebryce</tp:taxon-name-part> <tp:taxon-name-part taxon-name-part-type="species">bocki</tp:taxon-name-part></tp:taxon-name></italic> (*), <italic><tp:taxon-name><tp:taxon-name-part taxon-name-part-type="genus">Bebryce</tp:taxon-name-part> <tp:taxon-name-part taxon-name-part-type="species">boninensis</tp:taxon-name-part></tp:taxon-name></italic> (●), <italic><tp:taxon-name><tp:taxon-name-part taxon-name-part-type="genus">Bebryce</tp:taxon-name-part> <tp:taxon-name-part taxon-name-part-type="species">otsuchiensis</tp:taxon-name-part></tp:taxon-name></italic> sp. n. (■), <italic><tp:taxon-name><tp:taxon-name-part taxon-name-part-type="genus">Bebryce</tp:taxon-name-part> <tp:taxon-name-part taxon-name-part-type="species">rotunda</tp:taxon-name-part></tp:taxon-name></italic> sp. n. (◆), <italic><tp:taxon-name><tp:taxon-name-part taxon-name-part-type="genus">Bebryce</tp:taxon-name-part> <tp:taxon-name-part taxon-name-part-type="species">satsumaensis</tp:taxon-name-part></tp:taxon-name></italic> sp. n., (+), and <italic><tp:taxon-name><tp:taxon-name-part taxon-name-part-type="genus">Bebryce</tp:taxon-name-part> <tp:taxon-name-part taxon-name-part-type="species">studeri</tp:taxon-name-part></tp:taxon-name></italic> (□).</p></caption><graphic xmlns:xlink="http://www.w3.org/1999/xlink" xlink:href="zookeys-587-001-g001.jpg" position="float" orientation="portrait" xlink:type="simple" id="oo_87914.jpg"/></fig><fig id="F2" position="float" orientation="portrait"><label>Figure 2.</label><caption><p>
          <bold>a</bold> <italic><tp:taxon-name><tp:taxon-name-part taxon-name-part-type="genus">Bebryce</tp:taxon-name-part> <tp:taxon-name-part taxon-name-part-type="species">bocki</tp:taxon-name-part></tp:taxon-name></italic> Aurivillius, 1931, holotype (UPSZTY2181 (UUZM84)) <bold>b</bold> <italic><tp:taxon-name><tp:taxon-name-part taxon-name-part-type="genus">Bebryce</tp:taxon-name-part> <tp:taxon-name-part taxon-name-part-type="species">boninensis</tp:taxon-name-part></tp:taxon-name></italic> Aurivillius, 1931, holotype (UPSZTY2166 (UUZM69)) <bold>c</bold> <italic><tp:taxon-name><tp:taxon-name-part taxon-name-part-type="genus">Bebryce</tp:taxon-name-part> <tp:taxon-name-part taxon-name-part-type="species">otsuchiensis</tp:taxon-name-part></tp:taxon-name></italic> sp. n., holotype (<named-content xmlns:xlink="http://www.w3.org/1999/xlink" content-type="dwc:institutional_code" xlink:type="simple">RMNH</named-content> Coel. 42072) <bold>d</bold> <italic><tp:taxon-name><tp:taxon-name-part taxon-name-part-type="genus">Bebryce</tp:taxon-name-part> <tp:taxon-name-part taxon-name-part-type="species">rotunda</tp:taxon-name-part></tp:taxon-name></italic> sp. n., holotype (<named-content xmlns:xlink="http://www.w3.org/1999/xlink" content-type="dwc:institutional_code" xlink:type="simple">RMNH</named-content> Coel. 42076) <bold>e</bold> <italic><tp:taxon-name><tp:taxon-name-part taxon-name-part-type="genus">Bebryce</tp:taxon-name-part> <tp:taxon-name-part taxon-name-part-type="species">satsumaensis</tp:taxon-name-part></tp:taxon-name></italic> sp. n., holotype (<named-content xmlns:xlink="http://www.w3.org/1999/xlink" content-type="dwc:institutional_code" xlink:type="simple">RMNH</named-content> Coel. 42077). Scales: 1 cm.</p></caption><graphic xmlns:xlink="http://www.w3.org/1999/xlink" xlink:href="zookeys-587-001-g002.jpg" position="float" orientation="portrait" xlink:type="simple" id="oo_87915.jpg"/></fig></tp:treatment-sec></tp:taxon-treatment>
