# Supplementary material for: The genus Bebryce (Cnidaria, Octocorallia, Plexauridae) at Japan, with descriptions of three new species
Source: Zookeys. 2016 May 10;(587):1–20. doi: 10.3897/zookeys.587.8188 (PMC4926705; doi:10.3897/zookeys.587.8188)
Supplement: XML Treatment for Bebryce satsumaensis [file zookeys.587.8188-treatment5.xml]

<!DOCTYPE tp:taxon-treatment
  PUBLIC "-//TaxonX//DTD Taxonomic Treatment Publishing DTD v0 20100105//EN" "tax-treatment-NSO.dtd">
<tp:taxon-treatment xmlns:tp="http://www.plazi.org/taxpub"><tp:treatment-meta><kwd-group><label>Taxon classification</label><kwd><named-content content-type="kingdom">Animalia</named-content></kwd><kwd><named-content content-type="order">Alcyonacea</named-content></kwd><kwd><named-content content-type="family">Plexauridae</named-content></kwd></kwd-group><mixed-citation publication-type="journal"><person-group><name><surname>Matsumoto</surname><given-names>Asako K.</given-names></name><name><surname>van Ofwegen</surname><given-names>Leen P.</given-names></name></person-group><article-title>The genus <italic><tp:taxon-name><tp:taxon-name-part taxon-name-part-type="genus">Bebryce</tp:taxon-name-part></tp:taxon-name></italic> (<tp:taxon-name><tp:taxon-name-part taxon-name-part-type="phylum">Cnidaria</tp:taxon-name-part></tp:taxon-name>, <tp:taxon-name><tp:taxon-name-part taxon-name-part-type="subclass">Octocorallia</tp:taxon-name-part></tp:taxon-name>, <tp:taxon-name><tp:taxon-name-part taxon-name-part-type="family">Plexauridae</tp:taxon-name-part></tp:taxon-name>) at Japan, with descriptions of three new species</article-title><source>Zookeys</source><day>10</day><month>5</month><year>2016</year><volume>2016</volume><issue>587</issue><fpage>1</fpage><lpage>20</lpage><pub-id pub-id-type="doi">10.3897/zookeys.587.8188</pub-id></mixed-citation></tp:treatment-meta><tp:nomenclature><tp:taxon-name>
            <tp:taxon-name-part taxon-name-part-type="genus">Bebryce</tp:taxon-name-part>
            <tp:taxon-name-part taxon-name-part-type="species">satsumaensis</tp:taxon-name-part>
            <object-id xmlns:xlink="http://www.w3.org/1999/xlink" content-type="zoobank" xlink:type="simple">http://zoobank.org/C2586676-9927-4B9D-8C9E-B1E509C1EB29</object-id>
          </tp:taxon-name><tp:taxon-status xmlns:xlink="http://www.w3.org/1999/xlink" xlink:type="simple">sp. n.</tp:taxon-status><xref ref-type="fig" rid="F1">Figures 1</xref><xref ref-type="fig" rid="F2">, 2e</xref><xref ref-type="fig" rid="F9">, 9</xref><xref ref-type="fig" rid="F10">, 10</xref></tp:nomenclature><tp:treatment-sec sec-type="material"><title>Material examined.</title><p>Holotype <named-content xmlns:xlink="http://www.w3.org/1999/xlink" content-type="dwc:institutional_code" xlink:type="simple">RMNH</named-content> Coel. 42077 (AKM760), off Sata-misaki Cape, Kagoshima Prefecture, Japan, <named-content xmlns:xlink="http://www.w3.org/1999/xlink" content-type="dwc:verbatimCoordinates" xlink:type="simple"><named-content content-type="geo-json" specific-use="{&#34;type&#34;:&#34;Point&#34;,&#34;coordinates&#34;:[130.737165,30.933375]}" xlink:type="simple">30°56.0025'N, 130°44.2299'E</named-content></named-content> – <named-content xmlns:xlink="http://www.w3.org/1999/xlink" content-type="dwc:verbatimCoordinates" xlink:type="simple"><named-content content-type="geo-json" specific-use="{&#34;type&#34;:&#34;Point&#34;,&#34;coordinates&#34;:[130.723302,30.938255]}" xlink:type="simple">30°56.2953'N, 130°43.3981'E</named-content></named-content>, depth range 116–120 m, <italic>RV Tansei-maru</italic>, KT07-1 cruise, st. SM-1, chain bag dredge, coll. A.K. Matsumoto, 23 February 2007; paratypes <named-content xmlns:xlink="http://www.w3.org/1999/xlink" content-type="dwc:institutional_code" xlink:type="simple">RMNH</named-content> Coel. 42078 (<abbrev xmlns:xlink="http://www.w3.org/1999/xlink" content-type="institution" xlink:title="Asako K. Matsumoto collection, Planetary Exploration Research Center PERC, Chiba Institute of Technology Chitech, Japan" xlink:type="simple">AKM</abbrev> 1629), off Sata-misaki Cape, Kagoshima Prefecture, Japan, <named-content xmlns:xlink="http://www.w3.org/1999/xlink" content-type="dwc:verbatimCoordinates" xlink:type="simple"><named-content content-type="geo-json" specific-use="{&#34;type&#34;:&#34;Point&#34;,&#34;coordinates&#34;:[130.584833,31.008333]}" xlink:type="simple">31°00.50'N, 130°35.09'E</named-content></named-content> – <named-content xmlns:xlink="http://www.w3.org/1999/xlink" content-type="dwc:verbatimCoordinates" xlink:type="simple"><named-content content-type="geo-json" specific-use="{&#34;type&#34;:&#34;Point&#34;,&#34;coordinates&#34;:[130.577515,31.022018]}" xlink:type="simple">31°01.3211'N, 130°34.6509'E</named-content></named-content>, depth range 178–189 m, <italic>RV Tansei-maru</italic>, KT07-1 cruise, st. SM-2, coll. A.K. Matsumoto, 23 February 2007; <named-content xmlns:xlink="http://www.w3.org/1999/xlink" content-type="dwc:institutional_code" xlink:type="simple">UMUTZ</named-content>-CnidG-49, off Kozushima I., Izu Is., Sagami Bay, Japan, Ohnoura-maru, 24 August 1893; <named-content xmlns:xlink="http://www.w3.org/1999/xlink" content-type="dwc:institutional_code" xlink:type="simple">UMUTZ</named-content>-CnidG-90, Yamagawa, below Kaimon-dake mt., Kagoshima Bay (Kagoshima Prefecture), Japan, depth 70 Japanese fathoms (100–106 m), Prof. Mitsukuri &amp; Hara Satsuma Exp., long line, coll. S. Azuma, 8 April 1896; <named-content xmlns:xlink="http://www.w3.org/1999/xlink" content-type="dwc:institutional_code" xlink:type="simple">UMUTZ</named-content>-CnidG-91, Odawara, Kanagawa Prefecture, Japan, depth 120 hiro (Japanese fathoms (171–181 m)), coll. I. Ijima, August 1895; <named-content xmlns:xlink="http://www.w3.org/1999/xlink" content-type="dwc:institutional_code" xlink:type="simple">ZMUC</named-content>-ANT-000645 (<named-content xmlns:xlink="http://www.w3.org/1999/xlink" content-type="dwc:institutional_code" xlink:type="simple">ZMUC</named-content> 120604-39), East China Sea, <named-content xmlns:xlink="http://www.w3.org/1999/xlink" content-type="dwc:verbatimCoordinates" xlink:type="simple"><named-content content-type="geo-json" specific-use="{&#34;type&#34;:&#34;Point&#34;,&#34;coordinates&#34;:[128.2,32.25]}" xlink:type="simple">32°15'N, 128°12'E</named-content></named-content>, depth 90 fms (165 m), hard bottom, gear: Shveber, <italic>Hyateri-maru</italic>, Dr. Th. Mortensen’s Pacific Expedition 1914–1915, coll. Dr. Th. Mortensen, 15 May 1914; <named-content xmlns:xlink="http://www.w3.org/1999/xlink" content-type="dwc:institutional_code" xlink:type="simple">RMNH</named-content> Coel. 42079 (<abbrev xmlns:xlink="http://www.w3.org/1999/xlink" content-type="institution" xlink:title="Asako K. Matsumoto collection, Planetary Exploration Research Center PERC, Chiba Institute of Technology Chitech, Japan" xlink:type="simple">AKM</abbrev> 1092), Shin-sone bank, Danjo Is., Japan, East China Sea, <named-content xmlns:xlink="http://www.w3.org/1999/xlink" content-type="dwc:verbatimCoordinates" xlink:type="simple"><named-content content-type="geo-json" specific-use="{&#34;type&#34;:&#34;Point&#34;,&#34;coordinates&#34;:[128.326,31.910167]}" xlink:type="simple">31°54.61'N, 128°19.56'N</named-content></named-content>, – <named-content xmlns:xlink="http://www.w3.org/1999/xlink" content-type="dwc:verbatimCoordinates" xlink:type="simple"><named-content content-type="geo-json" specific-use="{&#34;type&#34;:&#34;Point&#34;,&#34;coordinates&#34;:[128.3235,31.910667]}" xlink:type="simple">31°54.64'N, 128°19.41'E</named-content></named-content>, depth range 200–210 m , <italic>RV Tanisei-maru</italic>, KT08-3(Oji leg), st. GT02(2), ORI-TI chain bag dredge, coll. A.K. Matsumoto, 7 March 2008.</p></tp:treatment-sec><tp:treatment-sec sec-type="description"><title>Description.</title><p>The holotype <named-content xmlns:xlink="http://www.w3.org/1999/xlink" content-type="dwc:institutional_code" xlink:type="simple">RMNH</named-content> Coel. 42077 consists of a sparsely branched colony about 5 cm long and a few loose branches (Figure <xref ref-type="fig" rid="F2">2e</xref>). The calyces are placed spirally all around the slender branches, which are about 1 mm wide. The dome-shaped calyces are about 1 mm wide and high.</p><p>The anthocodiae are armed with a crown and points consisting of a transverse crown with curved, rather smooth spindles up to 0.45 mm long (Figure <xref ref-type="fig" rid="F9">9a</xref>) and eight points formed by spindles 0.3 mm long (Figure <xref ref-type="fig" rid="F9">9b</xref>) placed in a chevron-like pattern beneath the tentacles. These spindles have simple tubercles and a distal spiny end. The tentacles contain flattened, dragon wing sclerites up to 0.2 mm long (Figure <xref ref-type="fig" rid="F9">9c</xref>).</p><fig id="F9" position="float" orientation="portrait"><label>Figure 9.</label><caption><p>
          <italic><tp:taxon-name><tp:taxon-name-part taxon-name-part-type="genus">Bebryce</tp:taxon-name-part> <tp:taxon-name-part taxon-name-part-type="species">satsumaensis</tp:taxon-name-part></tp:taxon-name></italic> sp. n., holotype (<named-content xmlns:xlink="http://www.w3.org/1999/xlink" content-type="dwc:institutional_code" xlink:type="simple">RMNH</named-content> Coel. 42077) <bold>a</bold> collaret spindles <bold>b</bold> point spindles <bold>c</bold> tentacle sclerites <bold>d</bold> asymmetrical rosettes from calyx rim <bold>e</bold> rosette of outer surface of coenenchyme.</p></caption><graphic xmlns:xlink="http://www.w3.org/1999/xlink" xlink:href="zookeys-587-001-g009.jpg" position="float" orientation="portrait" xlink:type="simple" id="oo_87922.jpg"/></fig><p>The sclerites of the outer surface of coenenchyme and calyces are rosettes consisting of a cup-shaped thorny projection arising from a warty base. Several, about 0.15 mm tall, have a widely flared calyx part about 0.15 mm in greatest diameter with slightly serrated rim with some spines, joined by a smooth, slender stem to a warty base narrower than the calyx (Figures <xref ref-type="fig" rid="F9">9e</xref>, <xref ref-type="fig" rid="F10">10d</xref>). Others have a less serrated rim which does not flare out (Figure <xref ref-type="fig" rid="F10">10c</xref>). Toward the calycular apertures the rosettes become asymmetrical (Figure <xref ref-type="fig" rid="F9">9d</xref>), with the margin of the calyx becoming much elongated, forming a blade-like process that projects from the surface and surrounds the calycular aperture. These sclerites are up to 0.25 mm long.</p><p>The deeper layer of coenenchyme contains stellate plates, 4–6 rayed forms up to 0.10 mm in the greater diameter, with a central process (Figure <xref ref-type="fig" rid="F10">10a</xref>). Stellate sclerites with a prominent, thorny central process, intermediate in form between the cup-shaped outer forms and the stellate plates of the deeper coenenchyme are not uncommon (Figure <xref ref-type="fig" rid="F10">10b</xref>).</p><fig id="F10" position="float" orientation="portrait"><label>Figure 10.</label><caption><p>
          <italic><tp:taxon-name><tp:taxon-name-part taxon-name-part-type="genus">Bebryce</tp:taxon-name-part> <tp:taxon-name-part taxon-name-part-type="species">satsumaensis</tp:taxon-name-part></tp:taxon-name></italic> sp. n., holotype (<named-content xmlns:xlink="http://www.w3.org/1999/xlink" content-type="dwc:institutional_code" xlink:type="simple">RMNH</named-content> Coel. 42077) <bold>a</bold> 3–6 rayed stellate plates of deeper layer of coenenchyme <bold>b</bold>–<bold>d</bold> rosettes of outer surface of coenenchyme.</p></caption><graphic xmlns:xlink="http://www.w3.org/1999/xlink" xlink:href="zookeys-587-001-g010.jpg" position="float" orientation="portrait" xlink:type="simple" id="oo_87923.jpg"/></fig><p>
            <bold>Colour</bold>. The holotype is brown.</p></tp:treatment-sec><tp:treatment-sec sec-type="etymology"><title>Etymology.</title><p>Named after the type locality, Satsuma (old name of Kagoshima prefecture).</p></tp:treatment-sec><tp:treatment-sec sec-type="comparisons"><title>Comparisons.</title><p>The rosettes with weakly serrate rim and few spines are unique for this species within the genus. <italic><tp:taxon-name><tp:taxon-name-part taxon-name-part-type="genus">Bebryce</tp:taxon-name-part> <tp:taxon-name-part taxon-name-part-type="species">brunnea</tp:taxon-name-part></tp:taxon-name></italic> (Nutting, 1908) and <italic><tp:taxon-name><tp:taxon-name-part taxon-name-part-type="genus">Bebryce</tp:taxon-name-part> <tp:taxon-name-part taxon-name-part-type="species">cofferi</tp:taxon-name-part></tp:taxon-name></italic> Bayer and Ofwegen, 2016 resemble this species but have rosettes with more serrate rim.</p></tp:treatment-sec><tp:treatment-sec sec-type="remarks"><title>Remarks.</title><p>
            <named-content xmlns:xlink="http://www.w3.org/1999/xlink" content-type="dwc:institutional_code" xlink:type="simple">ZMUC</named-content>-ANT-000645 (<named-content xmlns:xlink="http://www.w3.org/1999/xlink" content-type="dwc:institutional_code" xlink:type="simple">ZMUC</named-content> 120604-39) was listed as ?<italic><tp:taxon-name><tp:taxon-name-part taxon-name-part-type="genus">Bebryce</tp:taxon-name-part></tp:taxon-name></italic> sp. in <xref ref-type="bibr" rid="B5">Matsumoto 2014</xref>.</p><p>The species occurs in South Japan up to Sagami Bay, in the depth range 100–210 m.</p></tp:treatment-sec><tp:treatment-sec><!--Section generated to contain objects referenced in tp:taxon-treatment.--><fig id="F1" position="float" orientation="portrait"><label>Figure 1.</label><caption><p>Distribution of <italic><tp:taxon-name><tp:taxon-name-part taxon-name-part-type="genus">Bebryce</tp:taxon-name-part> <tp:taxon-name-part taxon-name-part-type="species">bocki</tp:taxon-name-part></tp:taxon-name></italic> (*), <italic><tp:taxon-name><tp:taxon-name-part taxon-name-part-type="genus">Bebryce</tp:taxon-name-part> <tp:taxon-name-part taxon-name-part-type="species">boninensis</tp:taxon-name-part></tp:taxon-name></italic> (●), <italic><tp:taxon-name><tp:taxon-name-part taxon-name-part-type="genus">Bebryce</tp:taxon-name-part> <tp:taxon-name-part taxon-name-part-type="species">otsuchiensis</tp:taxon-name-part></tp:taxon-name></italic> sp. n. (■), <italic><tp:taxon-name><tp:taxon-name-part taxon-name-part-type="genus">Bebryce</tp:taxon-name-part> <tp:taxon-name-part taxon-name-part-type="species">rotunda</tp:taxon-name-part></tp:taxon-name></italic> sp. n. (◆), <italic><tp:taxon-name><tp:taxon-name-part taxon-name-part-type="genus">Bebryce</tp:taxon-name-part> <tp:taxon-name-part taxon-name-part-type="species">satsumaensis</tp:taxon-name-part></tp:taxon-name></italic> sp. n., (+), and <italic><tp:taxon-name><tp:taxon-name-part taxon-name-part-type="genus">Bebryce</tp:taxon-name-part> <tp:taxon-name-part taxon-name-part-type="species">studeri</tp:taxon-name-part></tp:taxon-name></italic> (□).</p></caption><graphic xmlns:xlink="http://www.w3.org/1999/xlink" xlink:href="zookeys-587-001-g001.jpg" position="float" orientation="portrait" xlink:type="simple" id="oo_87914.jpg"/></fig><fig id="F2" position="float" orientation="portrait"><label>Figure 2.</label><caption><p>
          <bold>a</bold> <italic><tp:taxon-name><tp:taxon-name-part taxon-name-part-type="genus">Bebryce</tp:taxon-name-part> <tp:taxon-name-part taxon-name-part-type="species">bocki</tp:taxon-name-part></tp:taxon-name></italic> Aurivillius, 1931, holotype (UPSZTY2181 (UUZM84)) <bold>b</bold> <italic><tp:taxon-name><tp:taxon-name-part taxon-name-part-type="genus">Bebryce</tp:taxon-name-part> <tp:taxon-name-part taxon-name-part-type="species">boninensis</tp:taxon-name-part></tp:taxon-name></italic> Aurivillius, 1931, holotype (UPSZTY2166 (UUZM69)) <bold>c</bold> <italic><tp:taxon-name><tp:taxon-name-part taxon-name-part-type="genus">Bebryce</tp:taxon-name-part> <tp:taxon-name-part taxon-name-part-type="species">otsuchiensis</tp:taxon-name-part></tp:taxon-name></italic> sp. n., holotype (<named-content xmlns:xlink="http://www.w3.org/1999/xlink" content-type="dwc:institutional_code" xlink:type="simple">RMNH</named-content> Coel. 42072) <bold>d</bold> <italic><tp:taxon-name><tp:taxon-name-part taxon-name-part-type="genus">Bebryce</tp:taxon-name-part> <tp:taxon-name-part taxon-name-part-type="species">rotunda</tp:taxon-name-part></tp:taxon-name></italic> sp. n., holotype (<named-content xmlns:xlink="http://www.w3.org/1999/xlink" content-type="dwc:institutional_code" xlink:type="simple">RMNH</named-content> Coel. 42076) <bold>e</bold> <italic><tp:taxon-name><tp:taxon-name-part taxon-name-part-type="genus">Bebryce</tp:taxon-name-part> <tp:taxon-name-part taxon-name-part-type="species">satsumaensis</tp:taxon-name-part></tp:taxon-name></italic> sp. n., holotype (<named-content xmlns:xlink="http://www.w3.org/1999/xlink" content-type="dwc:institutional_code" xlink:type="simple">RMNH</named-content> Coel. 42077). Scales: 1 cm.</p></caption><graphic xmlns:xlink="http://www.w3.org/1999/xlink" xlink:href="zookeys-587-001-g002.jpg" position="float" orientation="portrait" xlink:type="simple" id="oo_87915.jpg"/></fig></tp:treatment-sec><ref-list><ref id="B5"><mixed-citation xmlns:xlink="http://www.w3.org/1999/xlink" xlink:type="simple">
          <person-group><name name-style="western"><surname>Matsumoto</surname><given-names>AK</given-names></name></person-group> (<year>2014</year>) <article-title>The Relation between Telegraph Cables of Great Nordic Ltd. (Store Nordiske) and Japanese Octocoral Collection in Copenhagen, Denmark and UUZM, Uppsala, Sweden.</article-title> <source>Journal for the Comparative Study of Civilizations (JCSC)</source> <volume>19</volume>: <fpage>153</fpage>–<lpage>186</lpage>. <comment>[In Japanese, with English Tables]</comment></mixed-citation></ref></ref-list></tp:taxon-treatment>
