# Supplementary material for: The genus Bebryce (Cnidaria, Octocorallia, Plexauridae) at Japan, with descriptions of three new species
Source: Zookeys. 2016 May 10;(587):1–20. doi: 10.3897/zookeys.587.8188 (PMC4926705; doi:10.3897/zookeys.587.8188)
Supplement: XML Treatment for Bebryce studeri [file zookeys.587.8188-treatment6.xml]

<!DOCTYPE tp:taxon-treatment
  PUBLIC "-//TaxonX//DTD Taxonomic Treatment Publishing DTD v0 20100105//EN" "tax-treatment-NSO.dtd">
<tp:taxon-treatment xmlns:tp="http://www.plazi.org/taxpub"><tp:treatment-meta><kwd-group><label>Taxon classification</label><kwd><named-content content-type="kingdom">Animalia</named-content></kwd><kwd><named-content content-type="order">Alcyonacea</named-content></kwd><kwd><named-content content-type="family">Plexauridae</named-content></kwd></kwd-group><mixed-citation publication-type="journal"><person-group><name><surname>Matsumoto</surname><given-names>Asako K.</given-names></name><name><surname>van Ofwegen</surname><given-names>Leen P.</given-names></name></person-group><article-title>The genus <italic><tp:taxon-name><tp:taxon-name-part taxon-name-part-type="genus">Bebryce</tp:taxon-name-part></tp:taxon-name></italic> (<tp:taxon-name><tp:taxon-name-part taxon-name-part-type="phylum">Cnidaria</tp:taxon-name-part></tp:taxon-name>, <tp:taxon-name><tp:taxon-name-part taxon-name-part-type="subclass">Octocorallia</tp:taxon-name-part></tp:taxon-name>, <tp:taxon-name><tp:taxon-name-part taxon-name-part-type="family">Plexauridae</tp:taxon-name-part></tp:taxon-name>) at Japan, with descriptions of three new species</article-title><source>Zookeys</source><day>10</day><month>5</month><year>2016</year><volume>2016</volume><issue>587</issue><fpage>1</fpage><lpage>20</lpage><pub-id pub-id-type="doi">10.3897/zookeys.587.8188</pub-id></mixed-citation></tp:treatment-meta><tp:nomenclature><tp:taxon-name>
            <tp:taxon-name-part taxon-name-part-type="genus">Bebryce</tp:taxon-name-part>
            <tp:taxon-name-part taxon-name-part-type="species">studeri</tp:taxon-name-part>
          </tp:taxon-name><tp:taxon-authority>Whitelegge, 1897</tp:taxon-authority><xref ref-type="fig" rid="F1">Figures 1</xref><xref ref-type="fig" rid="F11">, 11</xref><!--PageBreak--><!--PageBreak--><!--PageBreak--></tp:nomenclature><tp:treatment-sec sec-type="material"><title>Material examined.</title><p>AKM1280, off Kerama Is., Okinawa Prefecture, Japan, East China Sea, <named-content xmlns:xlink="http://www.w3.org/1999/xlink" content-type="dwc:verbatimCoordinates" xlink:type="simple"><named-content content-type="geo-json" specific-use="{&#34;type&#34;:&#34;Point&#34;,&#34;coordinates&#34;:[127.461667,26.0765]}" xlink:type="simple">26°04.59'N, 127°27.70'E</named-content></named-content> – <named-content xmlns:xlink="http://www.w3.org/1999/xlink" content-type="dwc:verbatimCoordinates" xlink:type="simple"><named-content content-type="geo-json" specific-use="{&#34;type&#34;:&#34;Point&#34;,&#34;coordinates&#34;:[127.465833,26.076]}" xlink:type="simple">26°04.56'N, 127°27.95'E</named-content></named-content>, depth range 153–160 m, <italic>RV Tansei-maru</italic>, KT08-33 cruise (Oji leg), KR-7, chain bag dredge, coll. <!--PageBreak-->A.K. Matsumoto, 16 December 2008; <named-content xmlns:xlink="http://www.w3.org/1999/xlink" content-type="dwc:institutional_code" xlink:type="simple">UMUTZ</named-content>-Cnid G103, coral ground, Uji Is., Satsuma, Kanogshima Prefecture, Japan, depth ca. 80 fms (114–121 m), coll. K. Kinoshita, June 1908.</p></tp:treatment-sec><tp:treatment-sec sec-type="diagnosis"><title>Diagnosis.</title><p>
            <italic><tp:taxon-name><tp:taxon-name-part taxon-name-part-type="genus">Bebryce</tp:taxon-name-part></tp:taxon-name></italic> with rosettes with warty, rounded, or bristle-like projections. Those of calycular margin asymmetrically developed, with weakly developed projecting blade. Coenenchymal sclerites are warty disks.</p></tp:treatment-sec><tp:treatment-sec sec-type="remarks"><title>Remarks.</title><p>This is the first record of this species for Japan, where it is limited to the South of Japan, East China Sea. The depth record of previous studies is 23–113 m, from Funafuti, New Caledonia, Indonesia, Philippines, and Papua New Guinea (<xref ref-type="bibr" rid="B3">Bayer and Ofwegen 2016</xref>). This study recorded a deeper depth range, namely 114–160 m.</p><fig id="F11" position="float" orientation="portrait"><label>Figure 11.</label><caption><p>
          <italic><tp:taxon-name><tp:taxon-name-part taxon-name-part-type="genus">Bebryce</tp:taxon-name-part> <tp:taxon-name-part taxon-name-part-type="species">studeri</tp:taxon-name-part></tp:taxon-name></italic> Whitelegge, 1897 <bold>a</bold> AKM1280 <bold>b</bold> <named-content xmlns:xlink="http://www.w3.org/1999/xlink" content-type="dwc:institutional_code" xlink:type="simple">UMUTZ</named-content>-Cnid G103. Scales: 1 cm.</p></caption><graphic xmlns:xlink="http://www.w3.org/1999/xlink" xlink:href="zookeys-587-001-g011.jpg" position="float" orientation="portrait" xlink:type="simple" id="oo_87924.jpg"/></fig><!--PageBreak--></tp:treatment-sec><tp:treatment-sec><!--Section generated to contain objects referenced in tp:taxon-treatment.--><fig id="F1" position="float" orientation="portrait"><label>Figure 1.</label><caption><p>Distribution of <italic><tp:taxon-name><tp:taxon-name-part taxon-name-part-type="genus">Bebryce</tp:taxon-name-part> <tp:taxon-name-part taxon-name-part-type="species">bocki</tp:taxon-name-part></tp:taxon-name></italic> (*), <italic><tp:taxon-name><tp:taxon-name-part taxon-name-part-type="genus">Bebryce</tp:taxon-name-part> <tp:taxon-name-part taxon-name-part-type="species">boninensis</tp:taxon-name-part></tp:taxon-name></italic> (●), <italic><tp:taxon-name><tp:taxon-name-part taxon-name-part-type="genus">Bebryce</tp:taxon-name-part> <tp:taxon-name-part taxon-name-part-type="species">otsuchiensis</tp:taxon-name-part></tp:taxon-name></italic> sp. n. (■), <italic><tp:taxon-name><tp:taxon-name-part taxon-name-part-type="genus">Bebryce</tp:taxon-name-part> <tp:taxon-name-part taxon-name-part-type="species">rotunda</tp:taxon-name-part></tp:taxon-name></italic> sp. n. (◆), <italic><tp:taxon-name><tp:taxon-name-part taxon-name-part-type="genus">Bebryce</tp:taxon-name-part> <tp:taxon-name-part taxon-name-part-type="species">satsumaensis</tp:taxon-name-part></tp:taxon-name></italic> sp. n., (+), and <italic><tp:taxon-name><tp:taxon-name-part taxon-name-part-type="genus">Bebryce</tp:taxon-name-part> <tp:taxon-name-part taxon-name-part-type="species">studeri</tp:taxon-name-part></tp:taxon-name></italic> (□).</p></caption><graphic xmlns:xlink="http://www.w3.org/1999/xlink" xlink:href="zookeys-587-001-g001.jpg" position="float" orientation="portrait" xlink:type="simple" id="oo_87914.jpg"/></fig></tp:treatment-sec><ref-list><ref id="B3"><mixed-citation xmlns:xlink="http://www.w3.org/1999/xlink" xlink:type="simple">
          <person-group><name name-style="western"><surname>Bayer</surname><given-names>FM</given-names></name><name name-style="western"><surname>Ofwegen</surname><given-names>LP van</given-names></name></person-group> (<year>2016</year>) <article-title>The type specimens of <italic><tp:taxon-name><tp:taxon-name-part taxon-name-part-type="genus">Bebryce</tp:taxon-name-part></tp:taxon-name></italic> (<tp:taxon-name><tp:taxon-name-part taxon-name-part-type="phylum">Cnidaria</tp:taxon-name-part></tp:taxon-name>, <tp:taxon-name><tp:taxon-name-part taxon-name-part-type="subclass">Octocorallia</tp:taxon-name-part></tp:taxon-name>, <tp:taxon-name><tp:taxon-name-part taxon-name-part-type="family">Plexauridae</tp:taxon-name-part></tp:taxon-name>) re-examined, with emphasis on the sclerites.</article-title> <source>Zootaxa</source> <volume>4083</volume>(<issue>3</issue>): <fpage>301</fpage>–<lpage>358</lpage>. doi: <ext-link xlink:type="simple" ext-link-type="doi" xlink:href="10.11646/zootaxa.4083.3.1">10.11646/zootaxa.4083.3.1</ext-link></mixed-citation></ref></ref-list></tp:taxon-treatment>
